# Supplementary material for: Cross-shore parallel tidal channel systems formed by alongshore currents
Source: Nat Commun. 2024 Jun 3;15:4732. doi: 10.1038/s41467-024-49176-2 (PMC11148050; doi:10.1038/s41467-024-49176-2)
Supplement: Supplementary file 4 — Supplementary Data 1 [file 41467_2024_49176_MOESM4_ESM.xlsx]

## Sheet: Angle
Orne Estuary		Chongming Island		Western Scheldt		Hooge Plates		Warbah Island		Tillingham Tidal Flats		San Francisco Bay		Meda River Delta		Jiangsu Coast China		Ems-Dollard, Netherlands		Inhassunge Tidal Flats, Mozambique		Shoalwater EasternAustralia		Colorado River Delta		Thengar Char Island		Iranian Bay		Bahia Blanca		Bahmanshir River Mouth		Rio_Cabelo (Brazil)		Taeryong River Delta(North Korea)		Rio Cacine Channel (Guinea)		Broome (Australia)
Con-p angle （°）	Overall angle （°）	Con-p angle （°）	Overall angle （°）	Con-p angle （°）	Overall angle （°）	Con-p angle （°）	Overall angle （°）	Con-p angle （°）	Overall angle （°）	Con-p angle （°）	Overall angle （°）	Con-p angle （°）	Overall angle （°）	Con-p angle （°）	Overall angle （°）	Con-p angle （°）	Overall angle （°）	Con-p angle （°）	Overall angle （°）	Con-p angle （°）	Overall angle （°）	Con-p angle （°）	Overall angle （°）	Con-p angle （°）	Overall angle （°）	Con-p angle （°）	Overall angle （°）	Con-p angle （°）	Overall angle （°）	Con-p angle （°）	Overall angle （°）	Con-p angle （°）	Overall angle （°）	Con-p angle （°）	Overall angle （°）	Con-p angle （°）	Overall angle （°）	Con-p angle （°）	Overall angle （°）	Con-p angle （°）	Overall angle （°）
94	90	143	94	78	83	89	105	104	91	133	127	95	88	87	105	96	109	65	93	70	65	29	61	101	38	21	76	33	94	41	91	40	77	48	112	62	75	65	77	125	91
98	93	121	91	90	85	79	98	62	75	135	135	68	93	104	103	113	123	60	93	66	71	14	21	79	47	24	82	58	95	63	106	49	74	55	106	48	72	118	87	103	55
99	96	77	84	89	82	84	84	88	95	133	134	89	100	97	83	145	138	110	112	63	66	26	146	96	44	36	79	76	104	64	104	44	76	78	95	45	63	51	52	106	56
111	95	56	87	81	88	80	87	80	96	75	87	111	97	89	64	99	80	105	111	85	61	45	114	85	41	30	66	57	85	70	96	54	79	90	88	49	53	70	118	98	75
86	102	99	86	79	86	76	91	81	86	97	102	106	96	85	98	110	88	116	109			132	129	83	48	29	65	99	119	74	116	74	56					74	85	94	80
71	102	89	91	92	81	79	102	92	95	52	84	110	96	101	117	66	92	113	113			37	113	105	66	39	60	51	82	58	115	79	57					57	76	96	71
82	96	75	95	82	82	80	86	79	81	45	68	110	95	121	74			110	113			44	99	72	25	124	91	57	95	55	116	75	36					55	50	97	90
94	99	142	86	82	85	75	99	85	87	63	84	121	93	74	87							42	91	73	78	101	90	61	106	111	110	64	41					59	50
100	87	72	86	93	85	73	97	109	97	97	88	50	95	71	42							27	63	82	41	95	98	83	67	73	113	73	55					57	50
80	81	63	83	82	88	72	94	79	95	31	45	114	93	62	48							43	47	94	81	109	95	90	86	72	111							74	79
102	85	35	85	74	80	90	96	83	89	36	36	115	94	73	67							55	75	58	53	70	86	95	92	57	108
87	87	72	81	79	81	81	94	104	84	58	53	115	91	65	97							15	46	128	76	87	76	76	102	63	107
		131	83	82	77	106	84	82	88	85	94	89	90	124	116							37	63	76	46	64	69	64	68	74	114
		93	81	84	83	91	83	90	90	77	80	104	91	79	93							36	21	119	68	103	92	65	95
		100	83	86	84	97	90	87	87	77	70	73	91	85	86							37	88	113	70	73	67	48	80
		87	83	85	78					58	58			30	76									90	45	101	84	74	76
		87	82	79	87									63	42									97	58	91	60	62	76
		105	81											88	79									117	81	86	90	69	81
		115	80											78	112									63	54	83	78
		70	78											43	60									92	73
														76	53									82	68
														72	85									106	81
														46	97									66	77
														86	90									67	73
																								66	77
																								93	77
																								115	79
																								63	89
																								91	77
																								61	57
																								75	93

## Sheet: Characteristics
	Orne Estuary			Chongming Island			Western Scheldt			Hooge Plates			Warbah Island			Tillingham Tidal Flats			San Francisco Bay			Ems-Dollard, Netherlands			Inhassunge Tidal Flats, Mozambique			Shoalwater Eastern Australia			Meda River Delta			Jiangsu Coast China			Colorado River Delta			Thengar Char Island			Iranian Bay			Bahia Blanca			Bahmanshir River Mouth
Tidal range (m)	7.1			3			4			4.2			4			4.6			2.9			2.9			3.7			6.9			8.6			5			6.9			3.9			4.2			2.5			4
Characteritics of Parallel Channels	Length (m)	Width (m)	Spacing (m)	Length (m)	Width (m)	Spacing (m)	Length (m)	Width (m)	Spacing (m)	Length (m)	Width (m)	Spacing (m)	Length (m)	Width (m)	Spacing (m)	Length (m)	Width (m)	Spacing (m)	Length (m)	Width (m)	Spacing (m)	Length (m)	Width (m)	Spacing (m)	Length (m)	Width (m)	Spacing (m)	Length (m)	Width (m)	Spacing (m)	Length (m)	Width (m)	Spacing (m)	Length (m)	Width (m)	Spacing (m)	Length (m)	Width (m)	Spacing (m)	Length (m)	Width (m)	Spacing (m)	Length (m)	Width (m)	Spacing (m)	Length (m)	Width (m)	Spacing (m)	Length (m)
Channel 1	366.714	6.33516	63.3567	445.275	6.04188	190.847	78.6481	1.32313	10.169	78.8031	1.08471	17.2206	703.476	7.10583	188.067	265.102	4.59473	95.052	608.493	3.27302	91.518	144.352	3.77905	74.2414	281.93	6.60768	200.302	541.903	8.90639	160.146	1117.18	28.2191	119.947	9618.59	249.635	2914.05	609.182	17.2643	51.7782	3043.96	18.606	494.936	339.828	11.2141	172.201	173.036	3.75505	12.2447	1495.06
Channel 2	352.09	5.29855	46.1771	493.973	4.56075	101.226	123.115	1.07735	10.5207	66.8885	1.5174	14.7248	721.267	5.50922	149.226	222.362	4.19516	126.421	570.243	4.19956	60.2967	161.762	2.84934	132.992	249.979	3.44565	125.506	782.439	8.43416	248.661	630.215	34.6603	305.786	4821.33	222.87	5232.19	556.958	13.2706	34.8655	3394.98	34.3403	393.058	372.116	6.3181	85.2208	78.555	2.01309	12.9326	1793.32
Channel 3	426.725	4.49881	31.0523	457.082	5.30401	90.7466	120.978	1.10595	9.78293	60.734	0.977396	11.1453	711.415	5.8853	202.244	264.271	5.52208	241.694	577.058	3.69631	19.3843	154.348	2.28452	63.2378	268.313	4.28522	72.2566	796.412	8.94739	210.922	831.499	24.0226	230.179	8334.23	178.568	1416.59	451.836	9.66747	50.2869	3067.86	29.9986	492.654	387.404	7.6392	184.712	163.758	3.60689	27.5801	1883.59
Channel 4	171.37	3.84327	37.7139	402.506	5.43385	148.689	129.633	0.809911	23.7405	54.5892	1.06517	17.6048	543.496	6.36692	177.139	556.442	6.41583	237.721	583.741	3.81506	15.1382	198.686	3.72272	99.5159	246.191	2.69507	42.366	916.853	10.7865	409.222	1158.5	31.3896	144.627	6282.71	243.295	2886.33	417.879	8.59443	123.492	3164.68	27.2493	572.852	558.481	11.8607	197.065	164.717	3.76967	22.4222	1855.51
Channel 5	284.84	4.77208	85.5683	507.362	4.73253	82.4261	130.266	0.948512	23.9164	62.2406	1.08869	16.1928	638.557	6.3712	131.675	944.541	12.9093	311.476	541.863	2.62217	31.6129	177.745	2.92712	61.1902	233.853	3.30073	120.134	1958.48	10.9714	242.585	1278.85	32.6987	351.868	11550.9	284.802	4287.01	576.407	11.9726	36.7518	3063.44	24.6134	383.658	388.6	10.9346	51.9429	157.485	3.69468	21.7414	1905.13
Channel 6	153.897	3.67021	65.2634	545.655	5.96572	72.3305	124.757	0.925273	7.23875	59.9622	0.920265	24.2628	621.068	5.40938	113.319	303.821	8.28896	188.36	576.16	3.48368	73.4222	159.418	2.49057	155.15	281.572	4.12085		1804.86	10.6452	236.925	1358.75	41.8169	579.095	7878.93	251.501		939.877	10.9892	41.1372	970.602	17.9738	306.666	427.966	8.77813	129.317	161.602	3.83256	15.2775	1866.75
Channel 7	245.375	4.90636	91.0209	561.401	4.35179	47.8777	101.82	1.41037	7.0518	65.1075	1.11657	26.1791	612.352	5.555	180.782	845.598	15.5088	215.86	486.71	3.27054	71.0137	227.233	4.75788	176.942				1371.26	16.0268	578.502	588.958	27.2912	174.437				508.06	7.31247	95.9062	3299.51	24.065	426.746	393.687	9.1543	115.448	113.001	3.45713	14.1074	1979.16
Channel 8	210.606	5.30595	39.3291	458.495	4.34989	78.0972	110.5	1.17562	15.3912	64.8397	1.12456	24.7815	540.667	4.37284	235.965	1032.62	18.55	232.291	464.964	3.94247	68.4958							1565.62	13.2435	81.8029	1232.61	34.6228	339.487				572.946	9.60966	82.3147	943.094	11.3875	271.402	231.11	5.03002	141.09	131.903	3.27554	11.2105	1629.42
Channel 9	136.107	2.78993	68.231	441.032	4.25892	52.0146	182.093	1.08383	20.953	65.7879	1.40124	14.1405	595.236	5.46988	124.486	580.822	7.12854	164.01	436.45	3.06821	125.616							931.004	8.61783	516.032	1522.89	21.2081	198.247				454.559	5.73034	122.549	1258.88	11.0292	167.243	278.837	5.44218	112.372	71.0053	2.09342	18.172	1285.04
Channel 10	108.888	2.62624	42.679	551.636	4.57409	21.4889	168.558	1.0667	17.5383	63.1572	1.11875	32.2752	607.517	5.17939	193.032	767.654	11.4307	121.363	333.724	1.66814	24.1401							1618.5	8.26166	151.358	1385.2	25.288	331.895				649.891	8.1561	92.6575	3776.58	17.6769	264.013	357.593	6.51022		102.665	1.99599	5.95096	1477.12
Channel 11	101.513	2.84847	73.7409	503.926	4.34706	161.785	140.321	1.00684	3.02979	75.3372	0.99656	8.17406	592.509	5.1217	212.5	519.191	7.92593	101.688	239.467	1.72876	21.8672							1628.99	9.74057	297.61	798.024	22.3947	197.036				379.705	5.43684	66.7885	2752.17	11.0942	253.907	478.282	4.96472		99.8479	2.61167	22.4978	1900.3
Channel 12				526.557	6.80403	140.073	159.64	1.0977	6.064	68.8779	1.12885	19.8428	559.388	4.81656	210.305	289.133	4.49388	155.543	442.681	2.26631	40.5164							1719.77	12.6543	198.356	310.289	10.0992	328.766				405.425	5.22193	146.757	2947.05	11.2091	255.265	449.594	5.97387		93.2288	2.34788	7.39527	2140.61
Channel 13				535.271	5.41498	127.475	148.074	1.15627	15.7374	55.9703	1.06941	20.4063	469.974	4.96266		305.852	5.08496	135.356	318.589	2.2752	70.4471							1305.04	11.9535	259.054	1548.35	29.8184	380.304				472.898	7.53688	157.076	2494.12	11.3952	293.788						21.4436	1733.72
Channel 14				516.976	4.90725	68.723	130.208	1.16513	5.56291	65.8199	1.159	8.86564				424.482	5.19593	239.586	314.14	1.89214	37.6244							941.774	8.58552	413.512	1452.56	22.2356	431.937				447.674	6.38462	208.83	3701.92	12.06	244.615							2447.89
Channel 15				523.634	4.68809	202.738	127.029	1.08478	18.7661	66.8712	0.904335	23.5729																1277.73	14.5103	392.048	1293.15	21.5669	411.365				197.684	4.68959	124.967	1296.32	11.6582	217.339							946.803
Channel 16				574.693	7.74414	256.523	174.202	1.19453	11.3094	62.5277	0.893895	44.5763																		431.046	1145.06	17.8519	711.437				431.762	6.59095	78.6952	2147.22	13.4932	358.881							2437.43
Channel 17				576.517	5.55075	195.84	84.0343	1.32532	11.9809	49.5144	0.98981	20.0029																		610.11	1528.75	28.4799	517.611				416.424	6.18713	159.373	4489.25	12.377	576.112							702.267
Channel 18				825.247	8.46512	119.731	173.609	1.25123	15.5671	55.172	1.2639																				901.934	26.714								4580.74	9.66507	760.742							1210.65
Channel 19				361.9	3.30037	71.8737	164.286	1.49164	19.4044																															3575.57	10.7072								730.778
Channel 20				450.879	4.3061		141.347	1.0259	19.0393																																								1509.8
Channel 21							201.202	1.15247	23.6365
Channel 22							173.55	1.10078	12.357
Channel 23									34.6573
Channel 24
Channel 25
Channel 26
Channel 27
Channel 28
Channel 29
Channel 30
[truncated: 14 more columns]
